# Supplementary material for: Using Unannounced Standardized Patients to Assess the Quality of Tuberculosis Care and Antibiotic Prescribing: A Cross-Sectional Study on a Low/Middle-Income Country, Pakistan
Source: Antibiotics (Basel). 2025 Feb 11;14(2):175. doi: 10.3390/antibiotics14020175 (PMC11852056; doi:10.3390/antibiotics14020175)
Supplement: Supplementary file 1 [file antibiotics-14-00175-s001.zip]

Archive with 1 entries (1 files):
- antibiotics-3436465-supplementary.pdf
